# Supplementary material for: Cognitive Decline in Multiple Sclerosis Is Related to the Progression of Retinal Atrophy and Presence of Oligoclonal Bands: A 5-Year Follow-Up Study
Source: Front Neurol. 2021 Jul 13;12:678735. doi: 10.3389/fneur.2021.678735 (PMC8315759; doi:10.3389/fneur.2021.678735)
Supplement: Supplementary file 1 [file Table_1.XLSX]

## Sheet: BICAMS_OCT_OCBs
Age	Gender	Education	Disease_duration	IgG	OCBs	EDSS_baseline	EDSS_follow_up	Third_ventricle_difference	Bicaud_difference	Hukman_index_difference	SDMT_difference	BVMT_difference	CVLT_difference	EDSS_difference	Both_eyes_T_baseline	Both_eyes_T_follow_up	Both_eyes_N_baseline	Both_eyes_N_follow_up	Both_eyes_TS_baseline	Both_eyes_TS_Follow_up	Both_eyes_TI_baseline	Both_eyes_TI_follow_up	Both_eyes_NS_baseline	Both_eyes_NS_follow_up	Both_eyes_NI_baseline	Both_eyes_NI_follow_uo	Both_eyes_PMB_baseline	Both_eyes_PMB_follow_up	Both_eyes_G_baseline	Both_eyes_G_follow_up
33	1	16	8	0.57	1	2	3.5	3.61	0.02	-11.95	-10	-8	-10	1.5	79.5	73.5	74.5	61.5	166	151	145	140.5	125	115.5	124.5	113	62	57	109	99
61	2	10	13	0.73	1	3	3	0.5	0.01	-3	-2	-2	-1	0	74	74.5	88	84.5	157.5	157	176	177.5	94.5	97.5	128.5	129.5	53.5	55	110.5	110
34	2	14	8	0.48	2	1.5	4	-0.31	0	1.29	2	2	10	2.5	55.5	59.5	96.5	82	154.5	156	151	162	121	119	182	162	42	40.5	114	110
69	2	12	22	0.58	1	2	4	1.68	0.004	-0.54	-1	7	5	2	58	57	86.5	82	149	147.5	138.5	133	99	102	132.5	129	42	41.5	101	98.5
47	1	16	10	0.54	2	2	2.5	1.35	0	-0.88	1	1	-2	0.5	67.5	68	45.5	44.5	154	159.5	135.5	135	93.5	96.5	82	75	48.5	48.5	86.5	86
44	1	14	14	0.57	2	1.5	2.5	-0.1	-0.01	1	2	1	1	1	70	74.5	75	65.5	139	143	124.5	126.5	107.5	112	86.5	81.5	53.5	56.5	93.5	93
43	1	14	8	1.24	1	2	4	4.07	0.01	-4.39	-8	-8	-4	2	56	51	68	63	130	120.5	99	95	123.5	118.5	97	95	49	40	87	82
38	2	16	6	2.12	1	2	3	0.03	-0.02	-10.23	-10	-20	-15	1	67	60	57	53.5	137.5	140.5	151.5	142	101.5	104	114.5	113	48	42	94.5	90.5
35	2	18	8	1.63	1	2	4	1.52	0	-10.55	-7	-5	-8	2	73	64	77.5	74	134.5	130.5	138.5	129.5	112	111.5	93.5	91	52	47	97.5	92
58	2	9	6	0.93	2	4	4	0.26	-0.02	-0.05	1	0	0	0	65	64.5	70.5	67	128	125.5	153.5	147.5	82	84	132	117	53	52.5	96	92
41	2	16	15	0.8	1	1.5	2	0.03	0	-0.81	-1	1	0	0.5	62.5	63.5	89	86	129	129	152	150	135.5	136	149	140.5	53.5	52.5	109	107
57	2	12	10	2.65	2	2	2	0.9	0.03	-4.58	-2	-5	-10	0	54	53.5	63	65	122	123	136	136	88	89.5	133	142.5	43.5	42.5	89	91
42	2	18	19	0.71	2	3	5.5	0.92	0	0.28	4	-10	24	2.5	53	54	68.5	71.5	115	118.5	127	124.5	79.5	82.5	108	109	42.5	43.5	84	86
55	2	9	7	0.63	1	4	7	1.26	0	-4.83	-23	-4	2	3	58	45.5	72	55	131.5	118.5	123	106	99	86.5	121	103	46	34.5	92	77
41	2	18	12	1.79	1	2	4	0.45	0.02	0.87	-15	0	-4	2	58.5	51	68	62	121	115	128.5	115.5	94	92	89	83	45	40	85.5	79
42	1	14	17	0.43	1	4	5	1.3	0.02	-2.91	-2	0	-14	1	44	45.5	56	55	124.5	121.5	112	105.5	92.5	94.5	103.5	101	37	37.5	79	78
45	1	18	13	0.58	2	2	2.5	3.27	0.03	-7.22	-1	-1	-1	0.5	51.5	51	59.5	60.5	119.5	121.5	113.5	111.5	90.5	95	75	77	45.5	45.5	77.5	78.5
68	2	8	13	1.74	1	5.5	5.5	2.25	0.01	-6.68	-14	3	6	0	38.5	37	79	79	116	118.5	102.5	102.5	69	71	114.5	118	27.5	26.5	79.5	80.5
66	2	15	15	1.37	2	1.5	2.5	2.44	0.06	-2.45	7	4	5	1	57	59.5	77.5	73	124	120	128	130.5	95	96.5	84	85	41	43	87.5	87
50	2	12	9	0.8	2	3	4	3.03	0.05	-7.4	-9	-4	-4	1	57	48	88.5	84	124.5	116	103	90.5	107	109	109.5	107	46	37.5	92	85.5
53	2	16	13	0.6	1	3	4.5	1.66	-0.02	3.78	-2	-1	-1	1.5	43.5	43	65	56.5	113	108.5	103	94.5	78.5	78.5	90.5	79	30	32.5	75	70
60	2	9	13	1.13	2	4	4	0.89	0.04	-8.98	-8	-8	-5	0	48.5	47	60	58.5	104	105.5	111	108.5	79.5	81.5	78.5	77	33.5	33	73.5	73
46	2	8	10	0.85	1	2	3.5	0.28	-0.02	-8.22	-5	-1	-22	1.5	79	76	39	38	108.5	108.5	125	123.5	68.5	69	69	66.5	44	43.5	75.5	74.5
48	2	14	15	2.4	1	2.5	2.5	3.8	0.07	-10.99	-13	-4	-10	0	73	68.5	56	53.5	116	110	123	113	103.5	104.5	95.5	91.5	59.5	57.5	87	83
60	1	10	10	2.1	1	3	4.5	0.6	-0.02	-4.29	0	1	-1	1.5	58	58.5	80	76	124	126.5	144.5	139	118	120	110.5	122	47.5	48	96.5	97
61	2	13	12	0.67	2	2	4	3	-0.04	-1.64	-7	-1	-6	2	49	47	55.5	47.5	99	99.5	138.5	136	69	72.5	105.5	105.5	36.5	35.5	77.5	78
49	2	13	19	0.82	2	5.5	6.5	2.68	-0.01	-0.8	0	-1	-3	1	44.5	45	48	49	103.5	107.5	104.5	105	107	111	74.5	75.5	32	34	72.5	73.5
53	1	10	18	0.7	1	3.5	5.5	3.27	0.02	-1.24	4	9	6	2	51	50.5	61	57	102	97.5	112	105	83.5	81	66.5	62.5	42	42	73.5	70
61	2	15	19	1.2	2	3	3.5	3.71	0.003	0.02	-5	-2	-2	0.5	33	32.5	66.5	61	96	96.5	84	82.5	100.5	94.5	89.5	85	24.5	24.5	71	68
35	2	18	16	0.68	2	2	2.5	0.92	-0.02	1.03	1	-1	3	0.5	43.5	44.5	59.5	60.5	106	107.5	119	117.5	90	90.5	112	111	31	31	79	79.5
46	2	18	22	1.59	2	4	6	3.32	-0.02	3.74	-1	5	3	2	33	37	85.5	73	95.5	98.5	84	79	110.5	109	110	101	29	32	79.5	76
49	2	8	15	0.88	1	5	6	1.4	0.01	-5.02	-6	-2	-2	1	49.5	47	52.5	50.5	97	98	127	123.5	81	80.5	79.5	77.5	31	29.5	73.5	72
52	1	9	7	1.3	2	3.5	6.5	2.4	-0.02	-2.1	1	0	0	3	33	28.5	65.5	56.5	64	63	67.5	67	68	66.5	93	78.5	26.5	30.5	59.5	55.5
52	2	12	8	0.62	2	3.5	5.5	0.69	0.01	-7.15	7	10	3	2	54.5	57	99	90.5	121.5	126.5	145	147	102.5	100.5	115.5	110.5	39.5	40.5	99	97
39	2	11	7	0.53	2	2.5	3.5	2.97	0	0.07	10	-9	15	1	105	105.5	66	57	126.5	124.5	150	141	95	84	94.5	86.5	80	82	101	95
28	1	18	7	1.49	1	2	2	0.03	0	-0.08	-1	-2	0	0	66.5	66	53	50	116.5	114.5	131	130.5	87.5	86.5	81.5	79.5	54.5	52	82	80.5
64	2	13	7	0.496	1	2.5	4	0.01	0.01	-0.01	-6	-6	-6	1.5	65.5	61	58	57.5	143	148.5	153.5	152	107.5	113.5	118	117.5	57.5	60	96	97
59	2	11	8	0.528	1	2	3	1.91	0	-0.04	-3	4	6	1	67	64.5	63.5	59.5	139.5	138.5	153	148	99.5	94	111	104	53	52	95	91.5
45	2	15	10	1.25	1	1.5	2.5	-1.33	0	-2.2	-6	1	-5	1	56.5	55.5	85.5	76.5	131.5	129	132.5	135.5	72	78.5	109	106	44	44.5	91.5	89.5
43	2	19	10	1.01	1	2	4	0.63	0	-0.18	-7	-4	-10	2	83	79.5	68.5	68	113	113	146	143.5	76.5	77.5	88.5	86.5	57.5	55	91	89.5
31	2	16	6	0.52	1	1.5	1.5	0.78	0.04	-4.5	-19	0	-6	0	92.5	92	54.5	48	92.5	95	167	164.5	68	68	74	69.5	61.5	61.5	87	84.5
44	2	16	10	1.52	1	3	5	4	-0.02	0.77	-3	5	6	2	43.5	39.5	77	73	111	110	109.5	106.5	84	83	77	75.5	39	32.5	78	75
24	2	16	6	1.57	1	2	2	-0.22	0	-0.01	-14	-9	-3	0	66.5	60.5	69.5	67	151.5	139.5	136	122.5	110.5	109	124	116.5	51.5	46.5	99.5	92.5
51	2	13	8	0.72	1	5	6	1.62	0.01	-1.5	-9	-1	-8	1	39	38	81	77.5	128	122.5	108	104.5	88.5	94.5	111.5	105.5	30	29.5	84.5	82
36	1	13	8	2.58	1	3.5	5	3.8	0.02	-1.07	-5	-6	-3	1.5	54	54	66.5	66.5	109.5	108.5	106.5	102	92	88.5	96	92.5	43.5	45	80.5	79
36	2	18	9	0.81	1	3	4	-0.77	-0.03	0.1	3	1	5	1	59	56	62	58	128.5	121.5	137.5	130	89	83	107	104.5	43	41	88	83.5
49	2	16	8	1.46	1	4	5.5	0.3	0.03	-1	-4	-4	-3	1.5	44	43.5	64	64	114.5	116.5	114.5	110	79.5	82	112.5	110	32	30	79.5	79
25	1	14	7	0.99	1	2.5	4	4.53	0.08	0.14	-16	-8	-17	1.5	54	43.5	54	49	90	89	93.5	73	76	69.5	89.5	75.5	35	28	70.5	61.5
52	2	12	20	1.63	1	3	3	1.33	0.01	-3.51	-3	4	-14	0	70	69.5	55	50.5	140	136	129	122	109	104	108.5	102	53.5	54	92	88
